# Supplementary material for: Development and Evaluation of MR-Based Radiogenomic Models to Differentiate Atypical Lipomatous Tumors from Lipomas
Source: Cancers (Basel). 2023 Apr 5;15(7):2150. doi: 10.3390/cancers15072150 (PMC10093205; doi:10.3390/cancers15072150)
Supplement: Supplementary file 1 [file cancers-15-02150-s001.zip]

Archive with 1 entries (1 files):
- cancers-2197611-supplementary.pdf
